# Supplementary material for: International Trade and Health in Thailand: A Scoping Review
Source: Int J Environ Res Public Health. 2021 Nov 7;18(21):11692. doi: 10.3390/ijerph182111692 (PMC8583137; doi:10.3390/ijerph182111692)
Supplement: Supplementary file 1 [file ijerph-18-11692-s001.zip]

Archive with 1 entries (1 files):
- ijerph-1418421-supplementary.pdf
